# Supplementary material for: Use of Secondary Metabolites Profiling and Antioxidant Activity to Unravel the Differences between Two Species of Nettle
Source: Plants (Basel). 2023 Sep 11;12(18):3233. doi: 10.3390/plants12183233 (PMC10535656; doi:10.3390/plants12183233)
Supplement: Supplementary file 1 [file plants-12-03233-s001.zip]

Archive with 1 entries (1 files):
- plants-2585213-supplementary.pdf
